# Supplementary material for: Broiler welfare trade-off: A semi-quantitative welfare assessment for optimised welfare improvement based on an expert survey
Source: PLoS One. 2019 Oct 1;14(10):e0222955. doi: 10.1371/journal.pone.0222955 (PMC6772121; doi:10.1371/journal.pone.0222955)
Supplement: S1 Dataset — (XLSX) [file pone.0222955.s004.xlsx]

## Sheet: GWS REML
Expert	System	GWS	Gender	Role	Region
1	Better Life	8	F	Sci	EU
1	Concepts NL	6.5	F	Sci	EU
1	Conventional EU*	4	F	Sci	EU
1	Flock*	10	F	Sci	EU
1	Organic EU*	7	F	Sci	EU
2	Conventional EU*	5.5	F	Sci	EU
2	Organic EU*	8	F	Sci	EU
8	Battery cage*	1	M	Sci	EU
8	Conventional EU*	3	M	Sci	EU
8	Free range EU	8	M	Sci	EU
8	Freedom Food	8	M	Sci	EU
8	Label Rouge II	9	M	Sci	EU
8	Organic EU*	5	M	Sci	EU
12	Conventional EU*	3	F	Sci	EU
12	Flock*	9.5	F	Sci	EU
12	Free range EU	7	F	Sci	EU
12	Nature	8.5	F	Sci	EU
12	Organic EU*	7.5	F	Sci	EU
13	Conventional EU*	2	M	Sci	NonEU
13	Conventional US*	1	M	Sci	NonEU
13	Freedom Food	5	M	Sci	NonEU
13	GAP 2	7	M	Sci	NonEU
13	Label Rouge II	9	M	Sci	NonEU
13	Nature	8	M	Sci	NonEU
18	Battery cage*	2	F	Sci	EU
18	Better Life	8	F	Sci	EU
18	Conventional EU*	4	F	Sci	EU
18	Flock*	8	F	Sci	EU
18	Freedom Food	6	F	Sci	EU
18	Label Rouge II	6	F	Sci	EU
19	Battery cage*	0	F	Sci	EU
19	Better Life	8	F	Sci	EU
19	Conventional EU*	3	F	Sci	EU
19	Free range EU	9	F	Sci	EU
19	GAP 2	4	F	Sci	EU
21	Conventional EU*	4	M	Sci	NonEU
21	Conventional US*	3	M	Sci	NonEU
21	Flock*	9	M	Sci	NonEU
21	Freedom Food	7	M	Sci	NonEU
21	GAP 2	7	M	Sci	NonEU
21	Modern cage	6	M	Sci	NonEU
26	Battery cage*	2	F	Sci	NonEU
26	Better Life	5.5	F	Sci	NonEU
26	Concepts NL	5	F	Sci	NonEU
26	Conventional EU*	3.5	F	Sci	NonEU
26	Conventional US*	3	F	Sci	NonEU
26	Flock*	9	F	Sci	NonEU
26	Free range EU	7	F	Sci	NonEU
26	Freedom Food	5	F	Sci	NonEU
26	GAP 2	4	F	Sci	NonEU
26	Label Rouge II	6.5	F	Sci	NonEU
26	Modern cage	2.5	F	Sci	NonEU
26	Nature	9	F	Sci	NonEU
26	Organic EU*	5.5	F	Sci	NonEU
31	Battery cage*	1	M	Sci	EU
31	Better Life	6	M	Sci	EU
31	Concepts NL	3	M	Sci	EU
31	Conventional EU*	2	M	Sci	EU
31	Conventional US*	2	M	Sci	EU
31	Flock*	10	M	Sci	EU
31	Free range EU	3	M	Sci	EU
31	Freedom Food	5	M	Sci	EU
31	GAP 2	2	M	Sci	EU
31	Label Rouge II	7	M	Sci	EU
31	Modern cage	1	M	Sci	EU
31	Nature	8	M	Sci	EU
31	Organic EU*	7	M	Sci	EU
31	Organic US*	5	M	Sci	EU
37	Battery cage*	3	F	Sci	EU
37	Better Life	9	F	Sci	EU
37	Conventional EU*	5	F	Sci	EU
37	Flock*	10	F	Sci	EU
37	Organic EU*	7	F	Sci	EU
40	Conventional EU*	2	F	Sci	EU
40	Flock*	9	F	Sci	EU
40	Nature	9.5	F	Sci	EU
40	Organic EU*	7.5	F	Sci	EU
45	Battery cage*	2	F	Vet	NonEU
45	Conventional EU*	2	F	Vet	NonEU
45	Free range EU	7	F	Vet	NonEU
45	GAP 2	3	F	Vet	NonEU
45	Nature	8	F	Vet	NonEU
46	Battery cage*	1	F	Sci	NonEU
46	Better Life	8.5	F	Sci	NonEU
46	Concepts NL	8	F	Sci	NonEU
46	Conventional EU*	3.5	F	Sci	NonEU
46	Conventional US*	3	F	Sci	NonEU
46	Flock*	9	F	Sci	NonEU
46	Free range EU	8	F	Sci	NonEU
46	Freedom Food	7	F	Sci	NonEU
46	GAP 2	7	F	Sci	NonEU
46	Label Rouge II	8	F	Sci	NonEU
46	Modern cage	5	F	Sci	NonEU
46	Nature	8	F	Sci	NonEU
46	Organic EU*	8.5	F	Sci	NonEU
46	Organic US*	7	F	Sci	NonEU
47	Battery cage*	1	F	Sci	NonEU
47	Conventional US*	3	F	Sci	NonEU
47	Flock*	9	F	Sci	NonEU
47	GAP 2	5	F	Sci	NonEU
47	Label Rouge II	8	F	Sci	NonEU
47	Modern cage	2	F	Sci	NonEU
47	Nature	4	F	Sci	NonEU
49	Battery cage*	1	F	Sci	EU
49	Conventional EU*	3	F	Sci	EU
49	Conventional US*	2	F	Sci	EU
49	Flock*	9	F	Sci	EU
49	Nature	8	F	Sci	EU
49	Organic EU*	5	F	Sci	EU
49	Organic US*	3	F	Sci	EU
52	Battery cage*	1	F	Vet	EU
52	Better Life	6	F	Vet	EU
52	Concepts NL	5	F	Vet	EU
52	Conventional EU*	4	F	Vet	EU
52	Conventional US*	4	F	Vet	EU
52	Flock*	9	F	Vet	EU
52	Free range EU	6	F	Vet	EU
52	Freedom Food	6	F	Vet	EU
52	GAP 2	7	F	Vet	EU
52	Label Rouge II	7	F	Vet	EU
52	Modern cage	1	F	Vet	EU
52	Nature	10	F	Vet	EU
52	Organic EU*	7	F	Vet	EU
52	Organic US*	7	F	Vet	EU
55	Conventional US*	2	F	Vet	EU
55	Flock*	8	F	Vet	EU
55	Free range EU	9	F	Vet	EU
55	Freedom Food	7	F	Vet	EU
55	Organic US*	6	F	Vet	EU
66	Conventional EU*	5	M	Vet	EU
66	Flock*	8	M	Vet	EU
66	Free range EU	7	M	Vet	EU
66	Freedom Food	7	M	Vet	EU
66	Nature	4	M	Vet	EU
67	Battery cage*	0	F	Vet	EU
67	Conventional EU*	3	F	Vet	EU
67	Flock*	9	F	Vet	EU
67	Free range EU	8	F	Vet	EU
67	Label Rouge II	7	F	Vet	EU
67	Organic EU*	6	F	Vet	EU
73	Battery cage*	2	M	Sci	EU
73	Conventional EU*	4	M	Sci	EU
73	Flock*	9	M	Sci	EU
73	Label Rouge II	6	M	Sci	EU
73	Organic EU*	7	M	Sci	EU
74	Battery cage*	1	F	Sci	EU
74	Conventional EU*	5	F	Sci	EU
74	Flock*	9	F	Sci	EU
74	Free range EU	8	F	Sci	EU
74	Organic EU*	7	F	Sci	EU
80	Battery cage*	1	F	Vet	EU
80	Conventional EU*	4	F	Vet	EU
80	Conventional US*	2	F	Vet	EU
80	Flock*	9	F	Vet	EU
80	Free range EU	7.5	F	Vet	EU
80	Organic EU*	8	F	Vet	EU
80	Organic US*	5.5	F	Vet	EU
82	Battery cage*	1	M	Sci	EU
82	Conventional EU*	4	M	Sci	EU
82	Conventional US*	3	M	Sci	EU
82	Flock*	10	M	Sci	EU
82	Freedom Food	6	M	Sci	EU
82	Label Rouge II	8	M	Sci	EU
82	Nature	5	M	Sci	EU
82	Organic EU*	7	M	Sci	EU
83	Battery cage*	2	F	Sci	NonEU
83	Conventional EU*	6	F	Sci	NonEU
83	Conventional US*	7	F	Sci	NonEU
83	Flock*	4	F	Sci	NonEU
83	Organic EU*	8	F	Sci	NonEU
83	Organic US*	6	F	Sci	NonEU

## Sheet: WF REML
Expert	Parameter	WF	Gender	Role	Region
2.0	Air quality	8	F	Sci	EU
13.0	Air quality	8	M	Sci	NonEU
21.0	Air quality	9	M	Sci	NonEU
37.0	Air quality	9	F	Sci	EU
40.0	Air quality	9	F	Sci	EU
45.0	Air quality	7	F	Vet	NonEU
46.0	Air quality	8	F	Sci	NonEU
47.0	Air quality	10	F	Sci	NonEU
49.0	Air quality	10	F	Sci	EU
52.0	Air quality	8	F	Vet	EU
55.0	Air quality	8	F	Vet	EU
66.0	Air quality	7	M	Vet	EU
74.0	Air quality	6	F	Sci	EU
80.0	Air quality	8	F	Vet	EU
83.0	Air quality	8	F	Sci	NonEU
1.0	Breed*	8	F	Sci	EU
2.0	Breed*	8	F	Sci	EU
8.0	Breed*	10	M	Sci	EU
12.0	Breed*	9	F	Sci	EU
13.0	Breed*	10	M	Sci	NonEU
19.0	Breed*	10	F	Sci	EU
21.0	Breed*	2	M	Sci	NonEU
26.0	Breed*	9	F	Sci	NonEU
31.0	Breed*	10	M	Sci	EU
37.0	Breed*	7	F	Sci	EU
40.0	Breed*	9	F	Sci	EU
45.0	Breed*	9	F	Vet	NonEU
46.0	Breed*	8	F	Sci	NonEU
47.0	Breed*	8	F	Sci	NonEU
49.0	Breed*	9	F	Sci	EU
52.0	Breed*	7	F	Vet	EU
66.0	Breed*	7	M	Vet	EU
67.0	Breed*	9	M	Vet	EU
73.0	Breed*	9	M	Sci	EU
74.0	Breed*	7	F	Sci	EU
80.0	Breed*	9	F	Vet	EU
82.0	Breed*	4	M	Sci	EU
83.0	Breed*	8	F	Sci	NonEU
46.0	Cold	9	F	Sci	NonEU
47.0	Cold	3	F	Sci	NonEU
52.0	Cold	9	F	Vet	EU
66.0	Cold	9	M	Vet	EU
83.0	Cold	9	F	Sci	NonEU
21.0	Cover	5	M	Sci	NonEU
46.0	Cover	8	F	Sci	NonEU
52.0	Cover	5	F	Vet	EU
66.0	Cover	8	M	Vet	EU
80.0	Cover	3	F	Vet	EU
83.0	Cover	7	F	Sci	NonEU
1.0	Density*	9	F	Sci	EU
2.0	Density*	10	F	Sci	EU
8.0	Density*	7	M	Sci	EU
12.0	Density*	6	F	Sci	EU
13.0	Density*	6	M	Sci	NonEU
18.0	Density*	8	F	Sci	EU
19.0	Density*	10	F	Sci	EU
21.0	Density*	8	M	Sci	NonEU
31.0	Density*	8	M	Sci	EU
37.0	Density*	10	F	Sci	EU
45.0	Density*	10	F	Vet	NonEU
46.0	Density*	7	F	Sci	NonEU
47.0	Density*	9	F	Sci	NonEU
49.0	Density*	10	F	Sci	EU
52.0	Density*	10	F	Vet	EU
55.0	Density*	10	F	Vet	EU
66.0	Density*	4	M	Vet	EU
67.0	Density*	8	M	Vet	EU
73.0	Density*	8	M	Sci	EU
74.0	Density*	10	F	Sci	EU
80.0	Density*	8	F	Vet	EU
82.0	Density*	8	M	Sci	EU
83.0	Density*	10	F	Sci	NonEU
46.0	Disturbance	7	F	Sci	NonEU
52.0	Disturbance	5	F	Vet	EU
66.0	Disturbance	9	M	Vet	EU
83.0	Disturbance	9	F	Sci	NonEU
18.0	Dust bath	5	F	Sci	EU
46.0	Dust bath	6	F	Sci	NonEU
47.0	Dust bath	6	F	Sci	NonEU
52.0	Dust bath	7	F	Vet	EU
66.0	Dust bath	6	M	Vet	EU
83.0	Dust bath	4	F	Sci	NonEU
1.0	Enrichment	7	F	Sci	EU
2.0	Enrichment	8	F	Sci	EU
8.0	Enrichment	6	M	Sci	EU
12.0	Enrichment	4	F	Sci	EU
19.0	Enrichment	6	F	Sci	EU
21.0	Enrichment	4	M	Sci	NonEU
26.0	Enrichment	8	F	Sci	NonEU
31.0	Enrichment	8	M	Sci	EU
40.0	Enrichment	8	F	Sci	EU
45.0	Enrichment	9	F	Vet	NonEU
46.0	Enrichment	7	F	Sci	NonEU
47.0	Enrichment	8	F	Sci	NonEU
52.0	Enrichment	8	F	Vet	EU
55.0	Enrichment	8	F	Vet	EU
66.0	Enrichment	8	M	Vet	EU
67.0	Enrichment	4	M	Vet	EU
73.0	Enrichment	7	M	Sci	EU
74.0	Enrichment	9	F	Sci	EU
80.0	Enrichment	7	F	Vet	EU
82.0	Enrichment	7	M	Sci	EU
83.0	Enrichment	6	F	Sci	NonEU
1.0	Fd competition	3	F	Sci	EU
18.0	Fd competition	6	F	Sci	EU
45.0	Fd competition	3	F	Vet	NonEU
46.0	Fd competition	7	F	Sci	NonEU
47.0	Fd competition	8	F	Sci	NonEU
52.0	Fd competition	8	F	Vet	EU
66.0	Fd competition	7	M	Vet	EU
83.0	Fd competition	4	F	Sci	NonEU
46.0	Fd level (E)	6	F	Sci	NonEU
52.0	Fd level (E)	5	F	Vet	EU
66.0	Fd level (E)	7	M	Vet	EU
83.0	Fd level (E)	9	F	Sci	NonEU
37.0	Fd quality	3	F	Sci	EU
46.0	Fd quality	6	F	Sci	NonEU
52.0	Fd quality	5	F	Vet	EU
66.0	Fd quality	7	M	Vet	EU
83.0	Fd quality	9	F	Sci	NonEU
46.0	Fd selection	6	F	Sci	NonEU
49.0	Fd selection	8	F	Sci	EU
52.0	Fd selection	7	F	Vet	EU
83.0	Fd selection	5	F	Sci	NonEU
46.0	Find fd&water	7	F	Sci	NonEU
47.0	Find fd&water	10	F	Sci	NonEU
52.0	Find fd&water	9	F	Vet	EU
66.0	Find fd&water	10	M	Vet	EU
83.0	Find fd&water	10	F	Sci	NonEU
13.0	Foraging	6	M	Sci	NonEU
18.0	Foraging	6	F	Sci	EU
46.0	Foraging	7	F	Sci	NonEU
47.0	Foraging	10	F	Sci	NonEU
52.0	Foraging	7	F	Vet	EU
66.0	Foraging	9	M	Vet	EU
74.0	Foraging	8	F	Sci	EU
82.0	Foraging	7	M	Sci	EU
83.0	Foraging	7	F	Sci	NonEU
26.0	Group size	2	F	Sci	NonEU
46.0	Group size	7	F	Sci	NonEU
47.0	Group size	7	F	Sci	NonEU
49.0	Group size	9	F	Sci	EU
52.0	Group size	8	F	Vet	EU
66.0	Group size	5	M	Vet	EU
74.0	Group size	#NULL!	F	Sci	EU
80.0	Group size	6	F	Vet	EU
83.0	Group size	7	F	Sci	NonEU
45.0	Group stability	3	F	Vet	NonEU
46.0	Group stability	7	F	Sci	NonEU
47.0	Group stability	7	F	Sci	NonEU
52.0	Group stability	7	F	Vet	EU
74.0	Group stability	0	F	Sci	EU
83.0	Group stability	6	F	Sci	NonEU
1.0	Guarantees	5	F	Sci	EU
46.0	Guarantees	7	F	Sci	NonEU
47.0	Guarantees	7	F	Sci	NonEU
49.0	Guarantees	9	F	Sci	EU
52.0	Guarantees	8	F	Vet	EU
66.0	Guarantees	10	M	Vet	EU
83.0	Guarantees	5	F	Sci	NonEU
45.0	Handling	4	F	Vet	NonEU
46.0	Handling	7	F	Sci	NonEU
47.0	Handling	9	F	Sci	NonEU
52.0	Handling	5	F	Vet	EU
66.0	Handling	9	M	Vet	EU
83.0	Handling	7	F	Sci	NonEU
37.0	Health care	4	F	Sci	EU
46.0	Health care	10	F	Sci	NonEU
47.0	Health care	6	F	Sci	NonEU
49.0	Health care	9	F	Sci	EU
52.0	Health care	8	F	Vet	EU
66.0	Health care	9	M	Vet	EU
83.0	Health care	9	F	Sci	NonEU
8.0	Health status	7	M	Sci	EU
12.0	Health status	6	F	Sci	EU
13.0	Health status	8	M	Sci	NonEU
21.0	Health status	9	M	Sci	NonEU
26.0	Health status	8	F	Sci	NonEU
40.0	Health status	10	F	Sci	EU
45.0	Health status	10	F	Vet	NonEU
46.0	Health status	10	F	Sci	NonEU
47.0	Health status	10	F	Sci	NonEU
49.0	Health status	10	F	Sci	EU
52.0	Health status	9	F	Vet	EU
66.0	Health status	9	M	Vet	EU
73.0	Health status	8	M	Sci	EU
82.0	Health status	9	M	Sci	EU
83.0	Health status	10	F	Sci	NonEU
46.0	Heat	9	F	Sci	NonEU
47.0	Heat	9	F	Sci	NonEU
52.0	Heat	9	F	Vet	EU
66.0	Heat	9	M	Vet	EU
74.0	Heat	8	F	Sci	EU
83.0	Heat	10	F	Sci	NonEU
21.0	Injuries	7	M	Sci	NonEU
45.0	Injuries	10	F	Vet	NonEU
46.0	Injuries	10	F	Sci	NonEU
47.0	Injuries	10	F	Sci	NonEU
52.0	Injuries	7	F	Vet	EU
66.0	Injuries	10	M	Vet	EU
83.0	Injuries	10	F	Sci	NonEU
1.0	Lameness	10	F	Sci	EU
2.0	Lameness	10	F	Sci	EU
8.0	Lameness	9	M	Sci	EU
13.0	Lameness	6	M	Sci	NonEU
18.0	Lameness	8	F	Sci	EU
45.0	Lameness	10	F	Vet	NonEU
46.0	Lameness	9	F	Sci	NonEU
47.0	Lameness	10	F	Sci	NonEU
49.0	Lameness	10	F	Sci	EU
52.0	Lameness	9	F	Vet	EU
66.0	Lameness	10	M	Vet	EU
67.0	Lameness	7	F	Vet	EU
73.0	Lameness	8	M	Sci	EU
74.0	Lameness	8	F	Sci	EU
82.0	Lameness	8	M	Sci	EU
83.0	Lameness	10	F	Sci	NonEU
1.0	Light	7	F	Sci	EU
26.0	Light	6	F	Sci	NonEU
37.0	Light	5	F	Sci	EU
46.0	Light	6	F	Sci	NonEU
47.0	Light	8	F	Sci	NonEU
49.0	Light	9	F	Sci	EU
52.0	Light	7	F	Vet	EU
66.0	Light	6	M	Vet	EU
73.0	Light	6	M	Sci	EU
80.0	Light	7	F	Vet	EU
82.0	Light	4	M	Sci	EU
83.0	Light	9	F	Sci	NonEU
1.0	Litter*	8	F	Sci	EU
8.0	Litter*	6	M	Sci	EU
12.0	Litter*	8	F	Sci	EU
19.0	Litter*	10	F	Sci	EU
21.0	Litter*	8	M	Sci	NonEU
37.0	Litter*	8	F	Sci	EU
40.0	Litter*	9	F	Sci	EU
45.0	Litter*	7	F	Vet	NonEU
46.0	Litter*	8	F	Sci	NonEU
47.0	Litter*	10	F	Sci	NonEU
49.0	Litter*	9	F	Sci	EU
52.0	Litter*	8	F	Vet	EU
55.0	Litter*	9	F	Vet	EU
66.0	Litter*	9	M	Vet	EU
67.0	Litter*	7.5	F	Vet	EU
73.0	Litter*	8	M	Sci	EU
74.0	Litter*	10	F	Sci	EU
80.0	Litter*	7	F	Vet	EU
82.0	Litter*	8	M	Sci	EU
83.0	Litter*	9	F	Sci	NonEU
12.0	Mother/family	1	F	Sci	EU
13.0	Mother/family	0	M	Sci	NonEU
21.0	Mother/family	1	M	Sci	NonEU
31.0	Mother/family	8	M	Sci	EU
46.0	Mother/family	6	F	Sci	NonEU
47.0	Mother/family	2	F	Sci	NonEU
49.0	Mother/family	8	F	Sci	EU
52.0	Mother/family	4	F	Vet	EU
80.0	Mother/family	3	F	Vet	EU
83.0	Mother/family	4	F	Sci	NonEU
46.0	Moveability	7	F	Sci	NonEU
49.0	Moveability	10	F	Sci	EU
52.0	Moveability	7	F	Vet	EU
66.0	Moveability	8	M	Vet	EU
83.0	Moveability	9	F	Sci	NonEU
1.0	Outdoor*	9	F	Sci	EU
2.0	Outdoor*	9	F	Sci	EU
12.0	Outdoor*	6	F	Sci	EU
18.0	Outdoor*	4	F	Sci	EU
19.0	Outdoor*	6	F	Sci	EU
21.0	Outdoor*	3	M	Sci	NonEU
26.0	Outdoor*	3	F	Sci	NonEU
37.0	Outdoor*	2	F	Sci	EU
45.0	Outdoor*	10	F	Vet	NonEU
46.0	Outdoor*	7	F	Sci	NonEU
47.0	Outdoor*	6	F	Sci	NonEU
49.0	Outdoor*	10	F	Sci	EU
52.0	Outdoor*	6	F	Vet	EU
55.0	Outdoor*	10	F	Vet	EU
66.0	Outdoor*	7	M	Vet	EU
67.0	Outdoor*	5.5	F	Vet	EU
73.0	Outdoor*	7	M	Sci	EU
74.0	Outdoor*	9	F	Sci	EU
80.0	Outdoor*	7.5	F	Vet	EU
82.0	Outdoor*	6	M	Sci	EU
83.0	Outdoor*	5	F	Sci	NonEU
46.0	Perch/rest	7	F	Sci	NonEU
47.0	Perch/rest	5	F	Sci	NonEU
49.0	Perch/rest	9	F	Sci	EU
52.0	Perch/rest	6	F	Vet	EU
66.0	Perch/rest	8	M	Vet	EU
80.0	Perch/rest	4	F	Vet	EU
83.0	Perch/rest	6	F	Sci	NonEU
46.0	Preen/comfB	7	F	Sci	NonEU
52.0	Preen/comfB	6	F	Vet	EU
83.0	Preen/comfB	7	F	Sci	NonEU
1.0	Skin&plumage	10	F	Sci	EU
26.0	Skin&plumage	3	F	Sci	NonEU
45.0	Skin&plumage	3	F	Vet	NonEU
46.0	Skin&plumage	9	F	Sci	NonEU
47.0	Skin&plumage	7	F	Sci	NonEU
52.0	Skin&plumage	9	F	Vet	EU
66.0	Skin&plumage	9	M	Vet	EU
67.0	Skin&plumage	7.6	F	Vet	EU
73.0	Skin&plumage	7	M	Sci	EU
83.0	Skin&plumage	10	F	Sci	NonEU
12.0	Synchrony	0	F	Sci	EU
45.0	Synchrony	2	F	Vet	NonEU
46.0	Synchrony	6	F	Sci	NonEU
52.0	Synchrony	5	F	Vet	EU
67.0	Synchrony	1.5	F	Vet	EU
83.0	Synchrony	7	F	Sci	NonEU
21.0	Water	9	M	Sci	NonEU
31.0	Water	8	M	Sci	EU
37.0	Water	6	F	Sci	EU
46.0	Water	10	F	Sci	NonEU
47.0	Water	10	F	Sci	NonEU
52.0	Water	10	F	Vet	EU
66.0	Water	8	M	Vet	EU
74.0	Water	2	F	Sci	EU
83.0	Water	10	F	Sci	NonEU

## Sheet: GWS ALM
Expert	System	GWS	Gender	Role	Region	Airquality	Breed	Density	Enrichment	Fdcompetition	Foraging	Groupsize	Guarantees	Healthcare	HealthstatusOut	LamenessOut	Light	Litter	Motherfamily	Outdoor	Perchrest	SkinPlumageOut	Synchrony	Water
1	Flock*	10	F	Sci	EU	#NULL!	10	10	10	#NULL!	#NULL!	#NULL!	#NULL!	#NULL!	#NULL!	10	10	9	#NULL!	10	#NULL!	10	#NULL!	#NULL!
1	Better Life	8	F	Sci	EU	#NULL!	7	8	7	#NULL!	#NULL!	#NULL!	#NULL!	#NULL!	#NULL!	8	10	10	#NULL!	8	#NULL!	9	#NULL!	#NULL!
1	Concepts NL	6.5	F	Sci	EU	#NULL!	6	6	7	#NULL!	#NULL!	#NULL!	#NULL!	#NULL!	#NULL!	6	8	9	#NULL!	0	#NULL!	7	#NULL!	#NULL!
1	Organic EU*	7	F	Sci	EU	#NULL!	10	9	8	#NULL!	#NULL!	#NULL!	#NULL!	#NULL!	#NULL!	8	10	6	#NULL!	10	#NULL!	6	#NULL!	#NULL!
1	Conventional EU*	4	F	Sci	EU	#NULL!	0	#NULL!	0	#NULL!	#NULL!	#NULL!	#NULL!	#NULL!	#NULL!	2	0	6	#NULL!	0	#NULL!	0	#NULL!	#NULL!
2	Organic EU*	8	F	Sci	EU	10	10	10	8	#NULL!	#NULL!	#NULL!	#NULL!	#NULL!	#NULL!	9	#NULL!	#NULL!	#NULL!	10	#NULL!	#NULL!	#NULL!	#NULL!
2	Conventional EU*	5.5	F	Sci	EU	6	5	4	0	#NULL!	#NULL!	#NULL!	#NULL!	#NULL!	#NULL!	4	#NULL!	#NULL!	#NULL!	0	#NULL!	#NULL!	#NULL!	#NULL!
8	Label Rouge II	9	M	Sci	EU	#NULL!	9	9	8	#NULL!	#NULL!	#NULL!	#NULL!	#NULL!	8	9	#NULL!	8	#NULL!	#NULL!	#NULL!	#NULL!	#NULL!	#NULL!
8	Organic EU*	5	M	Sci	EU	#NULL!	9	9	7	#NULL!	#NULL!	#NULL!	#NULL!	#NULL!	2	7	#NULL!	6	#NULL!	#NULL!	#NULL!	#NULL!	#NULL!	#NULL!
8	Free range EU	8	M	Sci	EU	#NULL!	8	9	8	#NULL!	#NULL!	#NULL!	#NULL!	#NULL!	7	8	#NULL!	8	#NULL!	#NULL!	#NULL!	#NULL!	#NULL!	#NULL!
8	Freedom Food	8	M	Sci	EU	#NULL!	8	9	8	#NULL!	#NULL!	#NULL!	#NULL!	#NULL!	7	8	#NULL!	8	#NULL!	#NULL!	#NULL!	#NULL!	#NULL!	#NULL!
8	Battery cage*	1	M	Sci	EU	#NULL!	3	1	1	#NULL!	#NULL!	#NULL!	#NULL!	#NULL!	6	1	#NULL!	1	#NULL!	#NULL!	#NULL!	#NULL!	#NULL!	#NULL!
8	Conventional EU*	3	M	Sci	EU	#NULL!	1	3	1	#NULL!	#NULL!	#NULL!	#NULL!	#NULL!	6	1	#NULL!	3	#NULL!	#NULL!	#NULL!	#NULL!	#NULL!	#NULL!
12	Nature	8.5	F	Sci	EU	#NULL!	10	10	10	#NULL!	#NULL!	#NULL!	#NULL!	#NULL!	6	#NULL!	#NULL!	8	10	10	#NULL!	#NULL!	#NULL!	#NULL!
12	Flock*	9.5	F	Sci	EU	#NULL!	8	9	8	#NULL!	#NULL!	#NULL!	#NULL!	#NULL!	9	#NULL!	#NULL!	7	10	9	#NULL!	#NULL!	#NULL!	#NULL!
12	Free range EU	7	F	Sci	EU	#NULL!	8	8	8	#NULL!	#NULL!	#NULL!	#NULL!	#NULL!	7	#NULL!	#NULL!	7	0	8	#NULL!	#NULL!	#NULL!	#NULL!
12	Organic EU*	7.5	F	Sci	EU	#NULL!	8	8	9	#NULL!	#NULL!	#NULL!	#NULL!	#NULL!	7	#NULL!	#NULL!	7	0	8	#NULL!	#NULL!	#NULL!	#NULL!
12	Conventional EU*	3	F	Sci	EU	#NULL!	2	1	1	#NULL!	#NULL!	#NULL!	#NULL!	#NULL!	2	#NULL!	#NULL!	3	0	0	#NULL!	#NULL!	#NULL!	#NULL!
13	Nature	8	M	Sci	NonEU	10	10	10	#NULL!	#NULL!	10	#NULL!	#NULL!	#NULL!	8	9	#NULL!	#NULL!	#NULL!	#NULL!	#NULL!	#NULL!	#NULL!	#NULL!
13	Label Rouge II	9	M	Sci	NonEU	9	6	8	#NULL!	#NULL!	8	#NULL!	#NULL!	#NULL!	7	8	#NULL!	#NULL!	#NULL!	#NULL!	#NULL!	#NULL!	#NULL!	#NULL!
13	Freedom Food	5	M	Sci	NonEU	5	6	6	#NULL!	#NULL!	6	#NULL!	#NULL!	#NULL!	6	6	#NULL!	#NULL!	#NULL!	#NULL!	#NULL!	#NULL!	#NULL!	#NULL!
13	GAP 2	7	M	Sci	NonEU	6	4	7	#NULL!	#NULL!	6	#NULL!	#NULL!	#NULL!	5	7	#NULL!	#NULL!	#NULL!	#NULL!	#NULL!	#NULL!	#NULL!	#NULL!
13	Conventional EU*	2	M	Sci	NonEU	4	1	3	#NULL!	#NULL!	3	#NULL!	#NULL!	#NULL!	4	5	#NULL!	#NULL!	#NULL!	#NULL!	#NULL!	#NULL!	#NULL!	#NULL!
13	Conventional US*	1	M	Sci	NonEU	2	1	1	#NULL!	#NULL!	2	#NULL!	#NULL!	#NULL!	2	3	#NULL!	#NULL!	#NULL!	#NULL!	#NULL!	#NULL!	#NULL!	#NULL!
18	Flock*	8	F	Sci	EU	#NULL!	#NULL!	7	#NULL!	4	9	#NULL!	#NULL!	#NULL!	#NULL!	4	#NULL!	#NULL!	#NULL!	8	#NULL!	#NULL!	#NULL!	#NULL!
18	Better Life	8	F	Sci	EU	#NULL!	#NULL!	5	#NULL!	5	7	#NULL!	#NULL!	#NULL!	#NULL!	3	#NULL!	#NULL!	#NULL!	8	#NULL!	#NULL!	#NULL!	#NULL!
18	Label Rouge II	6	F	Sci	EU	#NULL!	#NULL!	4	#NULL!	5	7	#NULL!	#NULL!	#NULL!	#NULL!	3	#NULL!	#NULL!	#NULL!	8	#NULL!	#NULL!	#NULL!	#NULL!
18	Freedom Food	6	F	Sci	EU	#NULL!	#NULL!	3	#NULL!	4	6	#NULL!	#NULL!	#NULL!	#NULL!	3	#NULL!	#NULL!	#NULL!	8	#NULL!	#NULL!	#NULL!	#NULL!
18	Conventional EU*	4	F	Sci	EU	#NULL!	#NULL!	2	#NULL!	4	3	#NULL!	#NULL!	#NULL!	#NULL!	1	#NULL!	#NULL!	#NULL!	0	#NULL!	#NULL!	#NULL!	#NULL!
18	Battery cage*	2	F	Sci	EU	#NULL!	#NULL!	1	#NULL!	5	1	#NULL!	#NULL!	#NULL!	#NULL!	2	#NULL!	#NULL!	#NULL!	0	#NULL!	#NULL!	#NULL!	#NULL!
19	Free range EU	9	F	Sci	EU	#NULL!	9	9	10	#NULL!	#NULL!	#NULL!	#NULL!	#NULL!	#NULL!	#NULL!	#NULL!	8	#NULL!	10	#NULL!	#NULL!	#NULL!	#NULL!
19	Better Life	8	F	Sci	EU	#NULL!	8	9	6	#NULL!	#NULL!	#NULL!	#NULL!	#NULL!	#NULL!	#NULL!	#NULL!	8	#NULL!	8	#NULL!	#NULL!	#NULL!	#NULL!
19	Battery cage*	0	F	Sci	EU	#NULL!	0	0	0	#NULL!	#NULL!	#NULL!	#NULL!	#NULL!	#NULL!	#NULL!	#NULL!	0	#NULL!	0	#NULL!	#NULL!	#NULL!	#NULL!
19	Conventional EU*	3	F	Sci	EU	#NULL!	0	4	1	#NULL!	#NULL!	#NULL!	#NULL!	#NULL!	#NULL!	#NULL!	#NULL!	3	#NULL!	0	#NULL!	#NULL!	#NULL!	#NULL!
19	GAP 2	4	F	Sci	EU	#NULL!	0	6	3	#NULL!	#NULL!	#NULL!	#NULL!	#NULL!	#NULL!	#NULL!	#NULL!	4	#NULL!	0	#NULL!	#NULL!	#NULL!	#NULL!
21	Freedom Food	7	M	Sci	NonEU	9	9	7	5	#NULL!	#NULL!	#NULL!	#NULL!	#NULL!	8	#NULL!	#NULL!	8	#NULL!	2	#NULL!	#NULL!	#NULL!	9
21	GAP 2	7	M	Sci	NonEU	9	8	7	5	#NULL!	#NULL!	#NULL!	#NULL!	#NULL!	8	#NULL!	#NULL!	8	#NULL!	2	#NULL!	#NULL!	#NULL!	9
21	Modern cage	6	M	Sci	NonEU	10	8	3	1	#NULL!	#NULL!	#NULL!	#NULL!	#NULL!	8	#NULL!	#NULL!	10	#NULL!	0	#NULL!	#NULL!	#NULL!	8
21	Conventional EU*	4	M	Sci	NonEU	8	8	3	1	#NULL!	#NULL!	#NULL!	#NULL!	#NULL!	8	#NULL!	#NULL!	8	#NULL!	0	#NULL!	#NULL!	#NULL!	8
21	Conventional US*	3	M	Sci	NonEU	8	8	3	1	#NULL!	#NULL!	#NULL!	#NULL!	#NULL!	8	#NULL!	#NULL!	6	#NULL!	0	#NULL!	#NULL!	#NULL!	8
21	Flock*	9	M	Sci	NonEU	10	10	10	9	#NULL!	#NULL!	#NULL!	#NULL!	#NULL!	7	#NULL!	#NULL!	10	#NULL!	10	#NULL!	#NULL!	#NULL!	7
26	Nature	9	F	Sci	NonEU	#NULL!	10	#NULL!	#NULL!	#NULL!	#NULL!	10	#NULL!	#NULL!	8	#NULL!	9	#NULL!	#NULL!	#NULL!	#NULL!	10	#NULL!	#NULL!
26	Flock*	9	F	Sci	NonEU	#NULL!	8	#NULL!	7.5	#NULL!	#NULL!	10	#NULL!	#NULL!	7	#NULL!	9	#NULL!	#NULL!	10	#NULL!	9	#NULL!	#NULL!
26	Battery cage*	2	F	Sci	NonEU	#NULL!	2	#NULL!	1	#NULL!	#NULL!	10	#NULL!	#NULL!	3.5	#NULL!	3	#NULL!	#NULL!	#NULL!	#NULL!	5	#NULL!	#NULL!
26	Modern cage	2.5	F	Sci	NonEU	#NULL!	2	#NULL!	1	#NULL!	#NULL!	6	#NULL!	#NULL!	3.5	#NULL!	3	#NULL!	#NULL!	#NULL!	#NULL!	5	#NULL!	#NULL!
26	Better Life	5.5	F	Sci	NonEU	#NULL!	5	#NULL!	7	#NULL!	#NULL!	5	#NULL!	#NULL!	3.5	#NULL!	5.5	7.5	#NULL!	5.5	#NULL!	5	#NULL!	#NULL!
26	Concepts NL	5	F	Sci	NonEU	#NULL!	3	#NULL!	7	#NULL!	#NULL!	5	#NULL!	#NULL!	4	#NULL!	4.5	5	#NULL!	#NULL!	#NULL!	4.5	#NULL!	#NULL!
26	Conventional EU*	3.5	F	Sci	NonEU	#NULL!	2	#NULL!	3.5	#NULL!	#NULL!	5.5	#NULL!	#NULL!	3.5	#NULL!	4	4	#NULL!	#NULL!	#NULL!	4	#NULL!	#NULL!
26	Free range EU	7	F	Sci	NonEU	#NULL!	5	#NULL!	7.5	#NULL!	#NULL!	5	#NULL!	#NULL!	4	#NULL!	6	6	#NULL!	7	#NULL!	4	#NULL!	#NULL!
26	Conventional US*	3	F	Sci	NonEU	#NULL!	2	#NULL!	3.5	#NULL!	#NULL!	5	#NULL!	#NULL!	3	#NULL!	2.5	3	#NULL!	#NULL!	#NULL!	4	#NULL!	#NULL!
26	Freedom Food	5	F	Sci	NonEU	#NULL!	2	#NULL!	7	#NULL!	#NULL!	5	#NULL!	#NULL!	3	#NULL!	6	7	#NULL!	#NULL!	#NULL!	4	#NULL!	#NULL!
26	GAP 2	4	F	Sci	NonEU	#NULL!	2	#NULL!	5	#NULL!	#NULL!	5	#NULL!	#NULL!	3	#NULL!	4.5	6	#NULL!	#NULL!	#NULL!	4	#NULL!	#NULL!
26	Label Rouge II	6.5	F	Sci	NonEU	#NULL!	7	#NULL!	6.5	#NULL!	#NULL!	5	#NULL!	#NULL!	4	#NULL!	5.5	7	#NULL!	6.5	#NULL!	2	#NULL!	#NULL!
26	Organic EU*	5.5	F	Sci	NonEU	#NULL!	#NULL!	#NULL!	7.5	#NULL!	#NULL!	5	#NULL!	#NULL!	3.5	#NULL!	5.5	8	#NULL!	8	#NULL!	#NULL!	#NULL!	#NULL!
31	Organic EU*	7	M	Sci	EU	#NULL!	6	7	7	#NULL!	#NULL!	#NULL!	#NULL!	#NULL!	#NULL!	#NULL!	#NULL!	#NULL!	#NULL!	#NULL!	#NULL!	#NULL!	#NULL!	#NULL!
31	Organic US*	5	M	Sci	EU	#NULL!	2	3	5	#NULL!	#NULL!	#NULL!	#NULL!	#NULL!	#NULL!	#NULL!	#NULL!	#NULL!	#NULL!	#NULL!	#NULL!	#NULL!	#NULL!	#NULL!
31	Conventional EU*	2	M	Sci	EU	#NULL!	0	2	1	#NULL!	#NULL!	#NULL!	#NULL!	#NULL!	#NULL!	#NULL!	#NULL!	#NULL!	#NULL!	#NULL!	#NULL!	#NULL!	#NULL!	#NULL!
31	Conventional US*	2	M	Sci	EU	#NULL!	0	1	1	#NULL!	#NULL!	#NULL!	#NULL!	#NULL!	#NULL!	#NULL!	#NULL!	#NULL!	#NULL!	#NULL!	#NULL!	#NULL!	#NULL!	#NULL!
37	Battery cage*	3	F	Sci	EU	6	1	1	#NULL!	#NULL!	#NULL!	#NULL!	#NULL!	9	#NULL!	#NULL!	5	1	#NULL!	1	#NULL!	#NULL!	#NULL!	9
37	Better Life	9	F	Sci	EU	6	4	7	#NULL!	#NULL!	#NULL!	#NULL!	#NULL!	9	#NULL!	#NULL!	7	7	#NULL!	1	#NULL!	#NULL!	#NULL!	8
37	Conventional EU*	5	F	Sci	EU	6	1	3	#NULL!	#NULL!	#NULL!	#NULL!	#NULL!	9	#NULL!	#NULL!	6	6	#NULL!	1	#NULL!	#NULL!	#NULL!	8
37	Flock*	10	F	Sci	EU	8	7	10	#NULL!	#NULL!	#NULL!	#NULL!	#NULL!	7	#NULL!	#NULL!	7	7	#NULL!	7	#NULL!	#NULL!	#NULL!	7
37	Organic EU*	7	F	Sci	EU	5	4	9	#NULL!	#NULL!	#NULL!	#NULL!	#NULL!	7	#NULL!	#NULL!	7	5	#NULL!	5	#NULL!	#NULL!	#NULL!	7
40	Nature	9.5	F	Sci	EU	10	10	#NULL!	10	#NULL!	#NULL!	#NULL!	#NULL!	#NULL!	9	#NULL!	#NULL!	10	#NULL!	#NULL!	#NULL!	#NULL!	#NULL!	#NULL!
40	Flock*	9	F	Sci	EU	9	5	#NULL!	8	#NULL!	#NULL!	#NULL!	#NULL!	#NULL!	8	#NULL!	#NULL!	7	#NULL!	#NULL!	#NULL!	#NULL!	#NULL!	#NULL!
40	Organic EU*	7.5	F	Sci	EU	6	4	#NULL!	6	#NULL!	#NULL!	#NULL!	#NULL!	#NULL!	2	#NULL!	#NULL!	4	#NULL!	#NULL!	#NULL!	#NULL!	#NULL!	#NULL!
40	Conventional EU*	2	F	Sci	EU	2	1	#NULL!	0	#NULL!	#NULL!	#NULL!	#NULL!	#NULL!	3	#NULL!	#NULL!	2	#NULL!	#NULL!	#NULL!	#NULL!	#NULL!	#NULL!
45	Nature	8	F	Vet	NonEU	10	10	10	#NULL!	6	#NULL!	#NULL!	#NULL!	#NULL!	5	10	#NULL!	10	#NULL!	10	#NULL!	10	9	#NULL!
45	Free range EU	7	F	Vet	NonEU	9	6	7	#NULL!	9	#NULL!	#NULL!	#NULL!	#NULL!	8	10	#NULL!	7	#NULL!	10	#NULL!	5	9	#NULL!
45	Battery cage*	2	F	Vet	NonEU	2	1	1	#NULL!	9	#NULL!	#NULL!	#NULL!	#NULL!	1	5	#NULL!	0	#NULL!	0	#NULL!	3	5	#NULL!
45	GAP 2	3	F	Vet	NonEU	3	1	2	#NULL!	9	#NULL!	#NULL!	#NULL!	#NULL!	2	2	#NULL!	2	#NULL!	0	#NULL!	1	5	#NULL!
45	Conventional EU*	2	F	Vet	NonEU	2	1	1	#NULL!	9	#NULL!	#NULL!	#NULL!	#NULL!	1	1	#NULL!	1	#NULL!	0	#NULL!	1	5	#NULL!
49	Flock*	9	F	Sci	EU	10	9	9	#NULL!	#NULL!	#NULL!	#NULL!	8	9	9	8	10	9	10	10	10	#NULL!	#NULL!	#NULL!
49	Nature	8	F	Sci	EU	10	9	10	#NULL!	#NULL!	#NULL!	#NULL!	0	0	8	8	10	9	10	10	10	#NULL!	#NULL!	#NULL!
49	Organic EU*	5	F	Sci	EU	7	3	4	#NULL!	#NULL!	#NULL!	#NULL!	6	6	7	5	5	5	1	5	1	#NULL!	#NULL!	#NULL!
49	Organic US*	3	F	Sci	EU	6	3	3	#NULL!	#NULL!	#NULL!	#NULL!	4	6	6	4	4	3	1	1	1	#NULL!	#NULL!	#NULL!
49	Conventional EU*	3	F	Sci	EU	4	1	2	#NULL!	#NULL!	#NULL!	#NULL!	6	6	6	2	4	3	1	0	0	#NULL!	#NULL!	#NULL!
49	Conventional US*	2	F	Sci	EU	4	1	2	#NULL!	#NULL!	#NULL!	#NULL!	4	6	6	2	4	3	1	0	0	#NULL!	#NULL!	#NULL!
49	Battery cage*	1	F	Sci	EU	1	1	1	#NULL!	#NULL!	#NULL!	#NULL!	0	6	6	1	4	0	1	0	0	#NULL!	#NULL!	#NULL!
52	Organic EU*	7	F	Vet	EU	9	#NULL!	8	9	#NULL!	#NULL!	#NULL!	9	#NULL!	#NULL!	#NULL!	#NULL!	#NULL!	#NULL!	#NULL!	#NULL!	#NULL!	#NULL!	9
52	Organic US*	7	F	Vet	EU	9	#NULL!	8	9	#NULL!	#NULL!	#NULL!	9	#NULL!	#NULL!	#NULL!	#NULL!	#NULL!	#NULL!	#NULL!	#NULL!	#NULL!	#NULL!	9
52	Better Life	6	F	Vet	EU	8	#NULL!	6	8	#NULL!	#NULL!	#NULL!	8	#NULL!	#NULL!	#NULL!	#NULL!	#NULL!	#NULL!	#NULL!	#NULL!	#NULL!	#NULL!	9
52	Free range EU	6	F	Vet	EU	8	#NULL!	7	8	#NULL!	#NULL!	#NULL!	8	#NULL!	#NULL!	#NULL!	#NULL!	#NULL!	#NULL!	#NULL!	#NULL!	#NULL!	#NULL!	9
52	GAP 2	7	F	Vet	EU	8	#NULL!	7	8	#NULL!	#NULL!	#NULL!	8	#NULL!	#NULL!	#NULL!	#NULL!	#NULL!	#NULL!	#NULL!	#NULL!	#NULL!	#NULL!	9
52	Label Rouge II	7	F	Vet	EU	8	#NULL!	7	8	#NULL!	#NULL!	#NULL!	8	#NULL!	#NULL!	#NULL!	#NULL!	#NULL!	#NULL!	#NULL!	#NULL!	#NULL!	#NULL!	9
52	Concepts NL	5	F	Vet	EU	8	#NULL!	5	7	#NULL!	#NULL!	#NULL!	7	#NULL!	#NULL!	#NULL!	#NULL!	#NULL!	#NULL!	#NULL!	#NULL!	#NULL!	#NULL!	9
52	Freedom Food	6	F	Vet	EU	8	#NULL!	6	7	#NULL!	#NULL!	#NULL!	7	#NULL!	#NULL!	#NULL!	#NULL!	#NULL!	#NULL!	#NULL!	#NULL!	#NULL!	#NULL!	9
52	Conventional EU*	4	F	Vet	EU	7	#NULL!	3	2	#NULL!	#NULL!	#NULL!	7	#NULL!	#NULL!	#NULL!	#NULL!	#NULL!	#NULL!	#NULL!	#NULL!	#NULL!	#NULL!	9
52	Conventional US*	4	F	Vet	EU	7	#NULL!	3	2	#NULL!	#NULL!	#NULL!	7	#NULL!	#NULL!	#NULL!	#NULL!	#NULL!	#NULL!	#NULL!	#NULL!	#NULL!	#NULL!	9
52	Battery cage*	1	F	Vet	EU	5	#NULL!	3	1	#NULL!	#NULL!	#NULL!	5	#NULL!	#NULL!	#NULL!	#NULL!	#NULL!	#NULL!	#NULL!	#NULL!	#NULL!	#NULL!	9
52	Modern cage	1	F	Vet	EU	5	#NULL!	1	1	#NULL!	#NULL!	#NULL!	5	#NULL!	#NULL!	#NULL!	#NULL!	#NULL!	#NULL!	#NULL!	#NULL!	#NULL!	#NULL!	9
52	Flock*	9	F	Vet	EU	5	#NULL!	9	8	#NULL!	#NULL!	#NULL!	4	#NULL!	#NULL!	#NULL!	#NULL!	#NULL!	#NULL!	#NULL!	#NULL!	#NULL!	#NULL!	9
52	Nature	10	F	Vet	EU	10	#NULL!	10	10	#NULL!	#NULL!	#NULL!	0	#NULL!	#NULL!	#NULL!	#NULL!	#NULL!	#NULL!	#NULL!	#NULL!	#NULL!	#NULL!	7
55	Free range EU	9	F	Vet	EU	8	#NULL!	8	9	#NULL!	#NULL!	#NULL!	#NULL!	#NULL!	#NULL!	#NULL!	#NULL!	8	#NULL!	10	#NULL!	#NULL!	#NULL!	#NULL!
55	Organic US*	6	F	Vet	EU	8	#NULL!	2	8	#NULL!	#NULL!	#NULL!	#NULL!	#NULL!	#NULL!	#NULL!	#NULL!	5	#NULL!	9	#NULL!	#NULL!	#NULL!	#NULL!
55	Flock*	8	F	Vet	EU	7	#NULL!	8	9	#NULL!	#NULL!	#NULL!	#NULL!	#NULL!	#NULL!	#NULL!	#NULL!	7	#NULL!	9	#NULL!	#NULL!	#NULL!	#NULL!
55	Freedom Food	7	F	Vet	EU	6	#NULL!	6	7	#NULL!	#NULL!	#NULL!	#NULL!	#NULL!	#NULL!	#NULL!	#NULL!	7	#NULL!	0	#NULL!	#NULL!	#NULL!	#NULL!
55	Conventional US*	2	F	Vet	EU	4	#NULL!	2	0	#NULL!	#NULL!	#NULL!	#NULL!	#NULL!	#NULL!	#NULL!	#NULL!	2	#NULL!	0	#NULL!	#NULL!	#NULL!	#NULL!
66	Nature	4	M	Vet	EU	10	#NULL!	9	10	#NULL!	10	#NULL!	#NULL!	0	4	9	10	10	#NULL!	10	10	10	#NULL!	#NULL!
66	Flock*	8	M	Vet	EU	10	#NULL!	10	9	#NULL!	10	#NULL!	#NULL!	2	5	9	8	9	#NULL!	10	8	9	#NULL!	#NULL!
66	Freedom Food	7	M	Vet	EU	5	#NULL!	5	5	#NULL!	5	#NULL!	#NULL!	7	8	4	6	6	#NULL!	0	7	7	#NULL!	#NULL!
66	Conventional EU*	5	M	Vet	EU	5	#NULL!	#NULL!	1	#NULL!	1	#NULL!	#NULL!	5	7	2	2	4	#NULL!	0	0	5	#NULL!	#NULL!
66	Free range EU	7	M	Vet	EU	8	#NULL!	8	8	#NULL!	8	#NULL!	#NULL!	5	6	8	8	8	#NULL!	8	7	4	#NULL!	#NULL!
67	Flock*	9	F	Vet	EU	#NULL!	10	10	10	#NULL!	#NULL!	#NULL!	#NULL!	#NULL!	#NULL!	10	#NULL!	9	#NULL!	10	#NULL!	8	10	#NULL!
67	Free range EU	8	F	Vet	EU	#NULL!	5	6	8	#NULL!	#NULL!	#NULL!	#NULL!	#NULL!	#NULL!	8	#NULL!	6	#NULL!	8	#NULL!	8	6	#NULL!
67	Label Rouge II	7	F	Vet	EU	#NULL!	8	7	6	#NULL!	#NULL!	#NULL!	#NULL!	#NULL!	#NULL!	7	#NULL!	5	#NULL!	7	#NULL!	6	6	#NULL!
67	Organic EU*	6	F	Vet	EU	#NULL!	8	8	8	#NULL!	#NULL!	#NULL!	#NULL!	#NULL!	#NULL!	9	#NULL!	4	#NULL!	9	#NULL!	2	6	#NULL!
67	Conventional EU*	3	F	Vet	EU	#NULL!	1	3	1	#NULL!	#NULL!	#NULL!	#NULL!	#NULL!	#NULL!	3	#NULL!	3	#NULL!	0	#NULL!	3	4	#NULL!
67	Battery cage*	0	F	Vet	EU	#NULL!	1	0	0	#NULL!	#NULL!	#NULL!	#NULL!	#NULL!	#NULL!	1	#NULL!	0	#NULL!	0	#NULL!	1	4	#NULL!
73	Flock*	9	M	Sci	EU	#NULL!	8	9	8	#NULL!	#NULL!	#NULL!	#NULL!	#NULL!	6	8	9	7	#NULL!	8	#NULL!	7	#NULL!	#NULL!
73	Label Rouge II	6	M	Sci	EU	#NULL!	8	7	4	#NULL!	#NULL!	#NULL!	#NULL!	#NULL!	7	8	6	6	#NULL!	7	#NULL!	7	#NULL!	#NULL!
73	Organic EU*	7	M	Sci	EU	#NULL!	8	8	6	#NULL!	#NULL!	#NULL!	#NULL!	#NULL!	7	8	6	6	#NULL!	7	#NULL!	7	#NULL!	#NULL!
73	Conventional EU*	4	M	Sci	EU	#NULL!	4	5	2	#NULL!	#NULL!	#NULL!	#NULL!	#NULL!	7	4	5	5	#NULL!	0	#NULL!	5	#NULL!	#NULL!
73	Battery cage*	2	M	Sci	EU	#NULL!	4	2	0	#NULL!	#NULL!	#NULL!	#NULL!	#NULL!	7	4	5	0	#NULL!	0	#NULL!	2	#NULL!	#NULL!
74	Battery cage*	1	F	Sci	EU	#NULL!	#NULL!	1	0	#NULL!	#NULL!	#NULL!	#NULL!	#NULL!	#NULL!	0	#NULL!	0	#NULL!	0	#NULL!	#NULL!	#NULL!	#NULL!
74	Conventional EU*	5	F	Sci	EU	#NULL!	#NULL!	1	0	#NULL!	#NULL!	#NULL!	#NULL!	#NULL!	#NULL!	2	#NULL!	5	#NULL!	0	#NULL!	#NULL!	#NULL!	#NULL!
74	Flock*	9	F	Sci	EU	#NULL!	#NULL!	10	10	#NULL!	#NULL!	#NULL!	#NULL!	#NULL!	#NULL!	10	#NULL!	8	#NULL!	10	#NULL!	#NULL!	#NULL!	#NULL!
74	Free range EU	8	F	Sci	EU	#NULL!	#NULL!	5	6	#NULL!	#NULL!	#NULL!	#NULL!	#NULL!	#NULL!	8	#NULL!	8	#NULL!	8	#NULL!	#NULL!	#NULL!	#NULL!
74	Organic EU*	7	F	Sci	EU	#NULL!	#NULL!	6	8	#NULL!	#NULL!	#NULL!	#NULL!	#NULL!	#NULL!	7	#NULL!	8	#NULL!	9	#NULL!	#NULL!	#NULL!	#NULL!
80	Flock*	9	F	Vet	EU	10	10	10	10	#NULL!	#NULL!	10	#NULL!	#NULL!	#NULL!	#NULL!	10	9	10	10	10	#NULL!	#NULL!	#NULL!
80	Organic EU*	8	F	Vet	EU	6	7.5	7	7	#NULL!	#NULL!	4	#NULL!	#NULL!	#NULL!	#NULL!	8	4	2	7	7	#NULL!	#NULL!	#NULL!
80	Free range EU	7.5	F	Vet	EU	5	5	6	7	#NULL!	#NULL!	4	#NULL!	#NULL!	#NULL!	#NULL!	8	4	2	8	7	#NULL!	#NULL!	#NULL!
80	Organic US*	5.5	F	Vet	EU	4	3	3	5	#NULL!	#NULL!	2	#NULL!	#NULL!	#NULL!	#NULL!	8	3	1	5	4	#NULL!	#NULL!	#NULL!
80	Battery cage*	1	F	Vet	EU	3	2	1	0	#NULL!	#NULL!	7	#NULL!	#NULL!	#NULL!	#NULL!	2	0	1	0	0	#NULL!	#NULL!	#NULL!
80	Conventional EU*	4	F	Vet	EU	3	2	2	3	#NULL!	#NULL!	2	#NULL!	#NULL!	#NULL!	#NULL!	4	3	0	0	0	#NULL!	#NULL!	#NULL!
80	Conventional US*	2	F	Vet	EU	3	2	2	3	#NULL!	#NULL!	2	#NULL!	#NULL!	#NULL!	#NULL!	2	2	0	0	0	#NULL!	#NULL!	#NULL!
82	Flock*	10	M	Sci	EU	#NULL!	5	10	10	#NULL!	10	#NULL!	#NULL!	#NULL!	9	8	7	8	#NULL!	10	#NULL!	#NULL!	#NULL!	#NULL!
82	Nature	5	M	Sci	EU	#NULL!	10	10	10	#NULL!	7	#NULL!	#NULL!	#NULL!	0	10	10	10	#NULL!	10	#NULL!	#NULL!	#NULL!	#NULL!
82	Freedom Food	6	M	Sci	EU	#NULL!	5	6	3	#NULL!	6	#NULL!	#NULL!	#NULL!	7	6	7	5	#NULL!	0	#NULL!	#NULL!	#NULL!	#NULL!
82	Label Rouge II	8	M	Sci	EU	#NULL!	8	6	7	#NULL!	5	#NULL!	#NULL!	#NULL!	6	8	7	5	#NULL!	7	#NULL!	#NULL!	#NULL!	#NULL!
82	Organic EU*	7	M	Sci	EU	#NULL!	5	6	6	#NULL!	5	#NULL!	#NULL!	#NULL!	5	7	7	5	#NULL!	6	#NULL!	#NULL!	#NULL!	#NULL!
82	Battery cage*	1	M	Sci	EU	#NULL!	5	0	0	#NULL!	0	#NULL!	#NULL!	#NULL!	3	4	3	0	#NULL!	0	#NULL!	#NULL!	#NULL!	#NULL!
82	Conventional EU*	4	M	Sci	EU	#NULL!	5	4	0	#NULL!	0	#NULL!	#NULL!	#NULL!	6	5	7	5	#NULL!	0	#NULL!	#NULL!	#NULL!	#NULL!
82	Conventional US*	3	M	Sci	EU	#NULL!	2	4	0	#NULL!	0	#NULL!	#NULL!	#NULL!	5	2	4	2	#NULL!	0	#NULL!	#NULL!	#NULL!	#NULL!
83	Organic EU*	8	F	Sci	NonEU	#NULL!	10	10	#NULL!	#NULL!	#NULL!	#NULL!	#NULL!	#NULL!	#NULL!	#NULL!	#NULL!	8	#NULL!	9	#NULL!	#NULL!	#NULL!	#NULL!
83	Flock*	4	F	Sci	NonEU	#NULL!	9	7	#NULL!	#NULL!	#NULL!	#NULL!	#NULL!	#NULL!	#NULL!	#NULL!	#NULL!	8	#NULL!	7	#NULL!	#NULL!	#NULL!	#NULL!
83	Organic US*	6	F	Sci	NonEU	#NULL!	9	9	#NULL!	#NULL!	#NULL!	#NULL!	#NULL!	#NULL!	#NULL!	#NULL!	#NULL!	4	#NULL!	8	#NULL!	#NULL!	#NULL!	#NULL!
83	Conventional EU*	6	F	Sci	NonEU	#NULL!	8	8	#NULL!	#NULL!	#NULL!	#NULL!	#NULL!	#NULL!	#NULL!	#NULL!	#NULL!	5	#NULL!	0	#NULL!	#NULL!	#NULL!	#NULL!
83	Conventional US*	7	F	Sci	NonEU	#NULL!	8	6	#NULL!	#NULL!	#NULL!	#NULL!	#NULL!	#NULL!	#NULL!	#NULL!	#NULL!	7	#NULL!	0	#NULL!	#NULL!	#NULL!	#NULL!
83	Battery cage*	2	F	Sci	NonEU	#NULL!	3	3	#NULL!	#NULL!	#NULL!	#NULL!	#NULL!	#NULL!	#NULL!	#NULL!	#NULL!	0	#NULL!	0	#NULL!	#NULL!	#NULL!	#NULL!
